# Supplementary material for: Detection of Genus and Three Important Species of Cronobacter Using Novel Genus- and Species-Specific Genes Identified by Large-Scale Comparative Genomic Analysis
Source: Front Microbiol. 2022 Jun 2;13:885543. doi: 10.3389/fmicb.2022.885543 (PMC9201440; doi:10.3389/fmicb.2022.885543)
Supplement: Supplementary Figure S1 — Design of PCR primers based on genus- and species-specific genes. Primer positions and directions are indicated as red arrows; genes lengths are indicated as black lines; variable and conserved (from magenta to purple) nucleotide positions are highlighted in the color stripe. [file Data_Sheet_1.ZIP]

Archive with 1 entries (1 files):
- data_filter.py
