# Supplementary material for: Detection of Genus and Three Important Species of Cronobacter Using Novel Genus- and Species-Specific Genes Identified by Large-Scale Comparative Genomic Analysis
Source: Front Microbiol. 2022 Jun 2;13:885543. doi: 10.3389/fmicb.2022.885543 (PMC9201440; doi:10.3389/fmicb.2022.885543)
Supplement: Supplementary Figure S1 — Design of PCR primers based on genus- and species-specific genes. Primer positions and directions are indicated as red arrows; genes lengths are indicated as black lines; variable and conserved (from magenta to purple) nucleotide positions are highlighted in the color stripe. [file Data_Sheet_1.ZIP › data_filter.py]

# -*- coding: utf-8 -*-
# @Author: wanglu
# @Email:  wanglou@ctgu.edu.cn
# @Date:   2021-06-10 23:50:24
# @Last Modified by:   admin
# @Last Modified time: 2022-05-11 02:12:29

"""
example: python data_filter.py -i ls_bsr.txt -a group1.txt \
		 -n group2.txt -p candidate_genes

any problem, please do not hesitate to contact me (wanglou@ctgu.edu.cn).

"""

import argparse
import os

# extract_group is used to generate group list
def extract_group(in_group):
	lst = list()
	with open(in_group) as f:
		for line in f:
			m = line.rstrip("\n")
			lst.append(m)
	return lst

# candidate_genes function is used to extract candidate genes
# bsr for bsr matrix generated by ls_bsr.py
# p1 for aimed group (group1)
# p2 for non-aimed group (group2)
# aim for generating final candidate genes's files
def candidate_genes(bsr,p1,p2,aim):
	n = 0

	wf1 = open(aim+"1.txt","w")
	wf1.write("%s\n" % ("\t".join(["gene"]+p1)))

	wf2 = open(aim+"2.txt","w")
	wf2.write("%s\n" % ("\t".join(["gene"]+p2)))

	with open(bsr) as f:
		for line in f:
			n += 1
			m = line.rstrip("\n").split("\t")[1:]
			if n == 1:
				dit_key = m
			else:
				dit = dict()
				for i in range(len(m)):
					dit[dit_key[i]] = float(m[i])

				gp1_data = list()
				for data1 in p1:
					gp1_data.append(dit.get(data1))
				gp2_data = list()
				for data2 in p2:
					gp2_data.append(dit.get(data2))
				min1 = min(gp1_data)
				max2 = max(gp2_data)
				mean1 = sum(gp1_data)/len(gp1_data)
				mean2 = sum(gp2_data)/len(gp2_data)
				if mean1 > 0.9 and mean2 < 0.1 and min1 > 0.8 and max2 < 0.4:
					aim_gene = line.rstrip("\n").split("\t")[0]
					data_str1 = list()
					for data in (gp1_data):
						data_str1.append(str(data))
					wf1.write("%s\n" % ("\t".join([aim_gene]+data_str1)))
					data_str2 = list()
					for data in (gp2_data):
						data_str2.append(str(data))
					wf2.write("%s\n" % ("\t".join([aim_gene]+data_str2)))


	wf1.close()
	wf2.close()


if __name__=='__main__':
	parser=argparse.ArgumentParser()
	parser.add_argument('-i','--input', help='input the original ls_bsr matrix file')
	parser.add_argument('-a','--aim', help='input the aim group file')
	parser.add_argument('-n','--none', help='input the non-aimed group file')
	parser.add_argument('-p','--prefix', help='add the prefix of the final generated file')
	args=parser.parse_args()

	bsr_file = args.input
	gp1 = extract_group(args.aim)
	gp2 = extract_group(args.none)
	pre = args.prefix

	candidate_genes(bsr_file,gp1,gp2,pre)
